# Supplementary material for: Discriminating Sleep From Freezing With Cortical Spindle Oscillations
Source: Front Neural Circuits. 2022 Mar 24;16:783768. doi: 10.3389/fncir.2022.783768 (PMC8988299; doi:10.3389/fncir.2022.783768)
Supplement: Supplementary Video 1 — Representative video of a rat sleeping in the resting environment. The video corresponds to the time interval shown on the left side of Figure 1B, part of the resting session immediately preceding the first contextual extinction session. Note how the animal sleeps almost all the time with small movements to adjust its posture. [file Data_Sheet_1.zip]

Archive with 6 entries (5 files):
- proofVideos/
- proofVideos/video 1.mp4
- proofVideos/video 2.mp4
- proofVideos/video 3.mp4
- proofVideos/video 4.mp4
- proofVideos/video 5.mp4
